# Supplementary material for: Characterising Complex Enzyme Reaction Data
Source: PLoS One. 2016 Feb 3;11(2):e0147952. doi: 10.1371/journal.pone.0147952 (PMC4740462; doi:10.1371/journal.pone.0147952)
Supplement: S2 Table — They have been automatically annotated according to our description of chemical diversity groups and isomerase EC numbers have been manually labelled with our recommendation for improvement. (CSV) [file pone.0147952.s006.csv]

EC number Generic – R Generic – stereochemistry Different types of reaction Partial reaction KEGG reactions Recommendation
1.1.1.1 True False True False ('R00623'	'R00754'	'R02124'	'R02878'	'R04805'	'R04880'	'R05233'	'R05234'	'R06917'	'R06927'	'R08281'	'R08306'	'R08557'	'R08558'	'R07105')
1.1.1.100 True False False False ('R02767'	'R04533'	'R04536'	'R04543'	'R04566'	'R04953'	'R04964'	'R07763')
1.1.1.101 True False False False ('R03357'	'R02756'	'R04360')
1.1.1.104 False False False False ('R07146'	'R03290'	'R03292')
1.1.1.11 False False False False ('R05604'	'R00868')
1.1.1.111 False False False False ('R04185'	'R04186')
1.1.1.112 False False False False ('R03582'	'R03583')
1.1.1.117 False False False False ('R01574'	'R01575')
1.1.1.119 False False True False ('R07147'	'R00301')
1.1.1.120 False False True False ('R01096'	'R01097')
1.1.1.121 False True False False ('R00300'	'R01429'	'R08544')
1.1.1.122 True True True False ('R07148'	'R08926'	'R07675')
1.1.1.124 False False True False ('R08651'	'R00871')
1.1.1.125 False False False False ('R04049'	'R01542')
1.1.1.130 False False False False ('R02637'	'R02639')
1.1.1.131 False False False False ('R02455'	'R02456')
1.1.1.135 False False False False ('R03396'	'R03398')
1.1.1.137 False False False False ('R01524'	'R01525')
1.1.1.14 False False False False ('R07145'	'R00875')
1.1.1.140 False True False False ('R07133'	'R05607')
1.1.1.141 False False False False ('R02580'	'R02683')
1.1.1.145 False False True False ('R03176'	'R01837'	'R02216'	'R02499'	'R02840'	'R03327'	'R04163'	'R04678'	'R04849')
1.1.1.146 False False False False ('R02836'	'R03848'	'R04758'	'R04840'	'R09420')
1.1.1.147 False False False False ('R03226'	'R03227')
1.1.1.148 False False False False ('R02347'	'R02349')
1.1.1.149 False False False False ('R03325'	'R02207'	'R02209'	'R08958'	'R08959')
1.1.1.15 False False False False ('R02896'	'R00875'	'R05831'	'R08536')
1.1.1.153 False False True True ('R02975'	'R08208'	'R01813'	'R04285')
1.1.1.154 False False False False ('R02935'	'R02936')
1.1.1.157 False False False False ('R01976'	'R05576')
1.1.1.17 False True False False ('R00758'	'R02703')
1.1.1.170 False False True False ('R04483'	'R07149'	'R04328'	'R07494')
1.1.1.174 False False False True ('R03279'	'R03278')
1.1.1.181 False False False False ('R04263'	'R08721'	'R08723'	'R08724'	'R08728'	'R04264')
1.1.1.183 False False False False ('R03581'	'R08083'	'R08084'	'R08085')
1.1.1.184 True False False False ('R03557'	'R02581'	'R09420')
1.1.1.185 False False False False ('R03584'	'R03585')
1.1.1.186 False False False False ('R07150'	'R03826')
1.1.1.187 False False False False ('R03396'	'R03397'	'R03398'	'R03399')
1.1.1.188 False False False False ('R02684'	'R02799')
1.1.1.195 False False False False ('R03054'	'R02593'	'R03918'	'R06570'	'R06571'	'R07437')
1.1.1.196 False False False False ('R02800'	'R02683')
1.1.1.2 True False False False ('R00625'	'R00746'	'R01041'	'R05231')
1.1.1.202 False False False False ('R03119'	'R02377')
1.1.1.205 False False True False ('R01130'	'R08240')
1.1.1.209 False False False False ('R02476'	'R02477')
1.1.1.21 True False True True ('R02819'	'R01036'	'R01093'	'R01758'	'R01041'	'R01431'	'R02531'	'R02577')
1.1.1.211 True False False False ('R01778'	'R04737'	'R04741'	'R04743'	'R04745'	'R04748'	'R07890'	'R07894'	'R07898'	'R07936'	'R07952')
1.1.1.213 False False False False ('R02476'	'R02477'	'R08955'	'R08957'	'R08960')
1.1.1.215 False False False False ('R01739'	'R08879'	'R08880')
1.1.1.218 False False False False ('R03591'	'R03592')
1.1.1.219 False False False False ('R03123'	'R03636'	'R05038'	'R07998'	'R07999')
1.1.1.222 False False False False ('R03337'	'R03339'	'R01370'	'R01371'	'R03336'	'R03338')
1.1.1.23 False False True True ('R01158'	'R01163'	'R03012')
1.1.1.232 False False False False ('R04517'	'R04518')
1.1.1.234 False False False False ('R03827'	'R04901'	'R06610')
1.1.1.237 False False False False ('R03336'	'R01370'	'R01371'	'R03338'	'R03373')
1.1.1.252 False False True False ('R02906'	'R03322')
1.1.1.256 False False False False ('R05349'	'R05350')
1.1.1.26 False False False False ('R00717'	'R01388')
1.1.1.261 False False False False ('R05679'	'R05680')
1.1.1.262 False False True True ('R05681'	'R05837'	'R07406')
1.1.1.264 False False False False ('R05683'	'R05684')
1.1.1.265 False False False False ('R05685'	'R05686')
1.1.1.27 False False False False ('R00703'	'R01000'	'R03104')
1.1.1.270 False False True False ('R05691'	'R04328'	'R07495')
1.1.1.271 False False True True ('R05692'	'R07059'	'R07060')
1.1.1.272 False False False False ('R07136'	'R07137'	'R05693'	'R05694'	'R08590')
1.1.1.274 False False False False ('R05823'	'R08878')
1.1.1.281 False False False False ('R03397'	'R03399')
1.1.1.282 False False False False ('R01872'	'R02413'	'R06846'	'R06847')
1.1.1.284 False False False False ('R06983'	'R07140')
1.1.1.285 False False False False ('R07141'	'R07142')
1.1.1.286 False False False False ('R00709'	'R01934')
1.1.1.287 False False False False ('R07143'	'R07144')
1.1.1.29 False False False False ('R01388'	'R00717')
1.1.1.294 False False False False ('R08914'	'R08915'	'R09069'	'R09070')
1.1.1.295 False False False False ('R08916'	'R08917')
1.1.1.296 False False False False ('R08918'	'R06382'	'R06383'	'R06384'	'R06376'	'R06377'	'R06378'	'R06379'	'R06385')
1.1.1.297 False False False False ('R06399'	'R08919'	'R09388')
1.1.1.299 False False False False ('R00342'	'R00343')
1.1.1.3 False False False False ('R01773'	'R01775')
1.1.1.302 False False False False ('R09375'	'R09376')
1.1.1.31 False False False False ('R02047'	'R05066')
1.1.1.312 False False True False ('R04279'	'R04278'	'R04418'	'R04419')
1.1.1.315 False False False False ('R03048'	'R08382')
1.1.1.330 True False False False ('R01779'	'R07759')
1.1.1.35 True False False False ('R01778'	'R01975'	'R04203'	'R04737'	'R04741'	'R04743'	'R04745'	'R04748'	'R04810'	'R04812'	'R07890'	'R07894'	'R07898'	'R05066'	'R05575'	'R08094')
1.1.1.36 True False False False ('R01779'	'R01977')
1.1.1.38 False False True False ('R00214'	'R00217')
1.1.1.40 False False True False ('R00216'	'R00217')
1.1.1.42 False False True False ('R00267'	'R00268'	'R01899')
1.1.1.43 False False False False ('R02032'	'R02034')
1.1.1.47 False False False False ('R01520'	'R01521')
1.1.1.48 False False True False ('R01094'	'R01096'	'R01097'	'R08544')
1.1.1.49 False True False False ('R00835'	'R02736')
1.1.1.50 False False False False ('R02476'	'R02477'	'R04309'	'R04310'	'R04818'	'R04819'	'R04824'	'R04825'	'R04829'	'R04830'	'R04832'	'R04833'	'R04835'	'R04836'	'R04837'	'R04838'	'R04842'	'R04843'	'R04845'	'R04846'	'R08963')
1.1.1.51 False False False False ('R01836'	'R01838'	'R02352'	'R02353'	'R03406'	'R03407')
1.1.1.53 False False False False ('R04330'	'R04831'	'R04834'	'R04844'	'R04847')
1.1.1.60 False False False False ('R01745'	'R01747')
1.1.1.62 False False False False ('R02352'	'R02353'	'R04681'	'R04682'	'R08945'	'R08980')
1.1.1.69 False False False False ('R01738'	'R01740')
1.1.1.71 True False False False ('R00623'	'R00754'	'R00625'	'R00746')
1.1.1.72 False False False False ('R01041'	'R01036')
1.1.1.77 False False False False ('R02258'	'R03080'	'R01781'	'R02257')
1.1.1.79 False False False False ('R00465'	'R01392'	'R02527')
1.1.1.81 False False False False ('R01388'	'R01392')
1.1.1.85 False False True True ('R01652'	'R04426'	'R00994')
1.1.1.86 False False True True ('R04439'	'R03051'	'R04440'	'R05068'	'R05069'	'R05071')
1.1.1.87 False False True True ('R01934'	'R01936'	'R04862')
1.1.1.90 False False False False ('R01487'	'R01763'	'R02611'	'R04304'	'R05282'	'R05347'	'R05348'	'R02229')
1.1.1.92 False False False False ('R01749'	'R01750')
1.1.1.93 False False False True ('R02545'	'R06180')
1.1.1.94 False False False False ('R00842'	'R00844')
1.1.1.95 False False False False ('R01513'	'R08198')
1.1.2.2 False False False False ('R00865'	'R01892')
1.1.3.13 True False False False ('R00637'	'R00608')
1.1.3.15 True False False False ('R01341'	'R00475')
1.1.3.23 False False True True ('R02132'	'R00033'	'R00072')
1.1.3.28 False False True True ('R00055'	'R05821'	'R05822')
1.1.3.39 False False True True ('R05695'	'R05696'	'R05697')
1.1.3.8 False False True True ('R00647'	'R03184')
1.1.3.9 False False True False ('R01099'	'R01098')
1.1.4.1 True False False False ('R03511'	'R03645')
1.1.4.2 False False False False ('R03512'	'R05830')
1.1.5.3 False False True False ('R08657'	'R00848')
1.1.5.8 False False False False ('R01873'	'R02415')
1.10.3.1 False False True True ('R00058'	'R00031'	'R00045'	'R00080'	'R02078')
1.10.99.3 False False False True ('R07178'	'R07179')
1.11.1.15 False False True False ('R07180'	'R08362')
1.11.1.21 False False True False ('R00009'	'R00602')
1.11.1.6 False False True False ('R00009'	'R00602')
1.11.1.8 False False True True ('R02810'	'R03208'	'R03539'	'R03953'	'R03973'	'R08520'	'R08521'	'R08522'	'R08523')
1.11.1.9 False False False False ('R00274'	'R07034'	'R07035')
1.13.11.1 False False True False ('R00817'	'R04258'	'R05299'	'R06833'	'R06839'	'R08114'	'R08115'	'R09134')
1.13.11.12 False False False False ('R03626'	'R07864'	'R07869')
1.13.11.16 False False False False ('R04376'	'R06788')
1.13.11.2 False False True False ('R00816'	'R04089'	'R05295'	'R05404'	'R05406'	'R07795')
1.13.11.27 False False True False ('R02521'	'R01372')
1.13.11.29 False False True False ('R02075'	'R04598'	'R04599')
1.13.11.3 False False True False ('R01631'	'R03549')
1.13.11.30 False False True False ('R02076'	'R04600'	'R04601')
1.13.11.33 False False False False ('R01593'	'R03626')
1.13.11.34 False False True True ('R01595'	'R03058'	'R08527')
1.13.11.37 False False True True ('R04061'	'R03891')
1.13.11.38 False False False False ('R07657'	'R03466')
1.13.11.39 False False True False ('R03462'	'R05245'	'R07827')
1.13.11.46 False False False False ('R05778'	'R06632')
1.13.11.47 False False True False ('R05719'	'R04915')
1.13.11.48 False False True False ('R05720'	'R05155')
1.13.11.51 False False False False ('R06952'	'R06953')
1.13.11.52 False False False False ('R00678'	'R07362'	'R02702'	'R02909'	'R03628')
1.13.11.8 False False True True ('R01632'	'R03550'	'R04280'	'R09272')
1.14.11.12 False False True False ('R07184'	'R03806'	'R05097'	'R06322'	'R06323')
1.14.11.13 False False False False ('R03008'	'R03809'	'R06337'	'R06338')
1.14.11.15 False False False False ('R03009'	'R06336')
1.14.11.19 False False True True ('R05723'	'R07366'	'R05036'	'R05037'	'R06540')
1.14.11.2 False False False False ('R03219'	'R01252')
1.14.11.21 False False True True ('R05466'	'R05468'	'R05469')
1.14.11.22 False False False False ('R07367'	'R02445'	'R03590'	'R06551'	'R08081')
1.14.11.23 False False False False ('R07368'	'R02160'	'R03126'	'R06539'	'R08082')
1.14.11.25 False False False False ('R07186'	'R07187')
1.14.11.31 False False True False ('R05126'	'R03698')
1.14.11.32 False False False False ('R09402'	'R05127')
1.14.11.6 False False True True ('R01412'	'R08610'	'R08611')
1.14.11.9 False False True False ('R07329'	'R02444'	'R03640'	'R05039'	'R07993'	'R07996'	'R07997')
1.14.12.1 False False False False ('R00823'	'R00825')
1.14.12.10 False False True False ('R07188'	'R05621'	'R05622'	'R08100'	'R08101'	'R08108'	'R08109'	'R08110')
1.14.12.12 False False True True ('R02968'	'R05422'	'R05423'	'R05424'	'R05425'	'R05426'	'R05427'	'R06909'	'R06930'	'R06937'	'R07704'	'R09159')
1.14.12.18 False False False False ('R05263'	'R05261'	'R05262'	'R05264')
1.14.12.19 False False False False ('R06782'	'R06783')
1.14.12.4 False False False False ('R03385'	'R03386')
1.14.13.1 False False False False ('R00818'	'R05632'	'R06915'	'R06936'	'R06939')
1.14.13.100 False False False False ('R07209'	'R07372'	'R08727'	'R08943')
1.14.13.105 False False True True ('R06386'	'R06388'	'R06389'	'R06400'	'R08925'	'R09390'	'R09391'	'R09392'	'R06387')
1.14.13.106 False False True True ('R08851'	'R08852'	'R08853'	'R08854')
1.14.13.107 False False False False ('R06398'	'R09385'	'R09389'	'R09393')
1.14.13.11 False False False False ('R02253'	'R08815')
1.14.13.122 False False True True ('R08203'	'R08204')
1.14.13.127 False False False False ('R06786'	'R06787')
1.14.13.128 False False False False ('R07965'	'R07966')
1.14.13.136 False False True False ('R07777'	'R07778'	'R07715')
1.14.13.15 False False True True ('R08505'	'R08725'	'R08726'	'R08760'	'R08761')
1.14.13.169 False False False False ('R06525'	'R06526')
1.14.13.17 False False False False ('R01463'	'R07372'	'R08961')
1.14.13.172 False False False False ('R07709'	'R07710')
1.14.13.18 False False False False ('R02514'	'R02516')
1.14.13.19 False False False False ('R03637'	'R03638')
1.14.13.20 False False False False ('R03997'	'R05441')
1.14.13.21 False False False False ('R02442'	'R03124'	'R06537'	'R06538'	'R08002'	'R08032')
1.14.13.22 False False False False ('R02231'	'R06622')
1.14.13.25 False False True False ('R01142'	'R01143'	'R02823'	'R07098'	'R09141'	'R09148')
1.14.13.27 False False False False ('R02561'	'R02562')
1.14.13.33 False False False False ('R01296'	'R01298')
1.14.13.36 False False False False ('R04342'	'R06582')
1.14.13.37 False False False False ('R03842'	'R04700')
1.14.13.38 False False False False ('R04060'	'R09193')
1.14.13.40 False False False False ('R03998'	'R03999')
1.14.13.41 False False True True ('R00730'	'R04460'	'R07190'	'R08656'	'R06585')
1.14.13.50 False False True False ('R03982'	'R07191'	'R07779')
1.14.13.52 False False False False ('R03006'	'R07776')
1.14.13.54 False False True True ('R02210'	'R08205'	'R08206')
1.14.13.63 False False False False ('R02515'	'R02517')
1.14.13.64 False False False False ('R01297'	'R01299'	'R01629'	'R01630')
1.14.13.69 False False False False ('R07194'	'R05729'	'R05730'	'R05444')
1.14.13.7 False False False False ('R00815'	'R03566'	'R03568'	'R05249')
1.14.13.70 False False False False ('R05731'	'R05640')
1.14.13.72 False False True True ('R04501'	'R05733'	'R05734'	'R05736'	'R05737'	'R05738'	'R04328'	'R07509')
1.14.13.74 False False False False ('R03556'	'R05832')
1.14.13.78 False False True True ('R06291'	'R06292')
1.14.13.79 False False True True ('R06294'	'R06295'	'R06296')
1.14.13.8 False False True False ('R03344'	'R04523'	'R05623'	'R08266')
1.14.13.81 False False True True ('R06265'	'R06266'	'R06267')
1.14.13.85 False False True False ('R07195'	'R07196')
1.14.13.88 False False False False ('R07369'	'R02442'	'R03124'	'R06537'	'R06538')
1.14.13.89 False False False False ('R07371'	'R06560'	'R06561'	'R06606'	'R06607'	'R07746')
1.14.13.90 False False False True ('R06946'	'R06947'	'R07199'	'R07200')
1.14.14.1 False False True True ('R02354'	'R02355'	'R02356'	'R03088'	'R03089'	'R03090'	'R03408'	'R07000'	'R07001'	'R07021'	'R07022'	'R07042'	'R07043'	'R07044'	'R07045'	'R07046'	'R07048'	'R07050'	'R07051'	'R07052'	'R07054'	'R07055'	'R07056'	'R07066'	'R07068'	'R07075'	'R07079'	'R07080'	'R07081'	'R07085'	'R07087'	'R07088'	'R07089'	'R07090'	'R07098'	'R07099'	'R07112'	'R07939'	'R08267'	'R08270'	'R08271'	'R08274'	'R08275'	'R08285'	'R08294'	'R08303'	'R08304'	'R08312'	'R08313'	'R08325'
1.14.14.9 False False False False ('R02698'	'R03299')
1.14.16.1 False False True True ('R07211'	'R01795')
1.14.16.2 False False True True ('R07212'	'R01815')
1.14.16.4 False False True True ('R07213'	'R01814')
1.14.18.1 False False True True ('R00031'	'R00045'	'R00058'	'R02078'	'R02363'	'R02383'	'R02950'	'R04884')
1.14.21.3 False False False False ('R04694'	'R05210'	'R05215')
1.14.21.6 False False True False ('R03310'	'R07215'	'R07505')
1.14.21.7 False False False False ('R08912'	'R08913')
1.14.99.2 False False False False ('R03439'	'R03440')
1.14.99.31 False False False False ('R05321'	'R07216')
1.14.99.32 False False False False ('R05322'	'R07217')
1.17.1.1 False False False False ('R03391'	'R03392')
1.17.1.2 False False True True ('R05884'	'R07219'	'R08209'	'R08210')
1.17.1.3 False False True False ('R06532'	'R06533'	'R06615')
1.17.1.4 False False True True ('R02103'	'R01768')
1.17.3.2 False False True True ('R02107'	'R00069'	'R01769'	'R07942'	'R07977'	'R07978'	'R07979'	'R08235')
1.17.4.1 False False False False ('R04294'	'R02017'	'R02018'	'R02019'	'R02024'	'R08364')
1.17.4.2 False False False False ('R04315'	'R02014'	'R02020'	'R02022'	'R02023')
1.17.99.5 False False False False ('R03978'	'R07220')
1.2.1.10 False False False False ('R00228'	'R01172')
1.2.1.15 False False False False ('R01604'	'R01607')
1.2.1.16 False False False False ('R00713'	'R00714')
1.2.1.18 False False True False ('R00705'	'R00706'	'R00740'	'R03381')
1.2.1.19 False False False False ('R02549'	'R00904')
1.2.1.22 False False False False ('R01446'	'R00203')
1.2.1.23 True False False False ('R01337'	'R00203'	'R01735')
1.2.1.25 False False False False ('R01210'	'R01651'	'R03171')
1.2.1.27 False False False False ('R00922'	'R00935'	'R00705')
1.2.1.28 False False False False ('R01419'	'R01293'	'R05289'	'R05663'	'R05664'	'R07667')
1.2.1.29 False False False False ('R01486'	'R02655'	'R02695'	'R03300'	'R05235')
1.2.1.3 True False True False ('R00631'	'R00710'	'R00904'	'R01752'	'R02549'	'R02678'	'R02940'	'R03283'	'R03869'	'R04065'	'R04506'	'R04903'	'R05050'	'R05286'	'R06366'	'R00264'	'R01986'	'R02957'	'R05237'	'R05238')
1.2.1.31 False False True True ('R03102'	'R03103'	'R03098'	'R04390'	'R04863')
1.2.1.32 False False False False ('R03889'	'R02762'	'R05353')
1.2.1.36 False False False False ('R02123'	'R08385')
1.2.1.4 False False False False ('R00711'	'R05099')
1.2.1.44 False False False False ('R02506'	'R01615'	'R01941'	'R02193'	'R02220'	'R06569')
1.2.1.48 True False False False ('R02039'	'R01704')
1.2.1.49 True False True False ('R01338'	'R00205'	'R02260')
1.2.1.5 True False True False ('R00631'	'R00710'	'R00904'	'R02536'	'R02695'	'R03300'	'R04882'	'R04888'	'R04891'	'R04996'	'R08282'	'R08307'	'R00711'	'R07104')
1.2.1.57 False False False False ('R01172'	'R01173')
1.2.1.59 False False False False ('R01061'	'R01063')
1.2.1.64 False False False False ('R01293'	'R07667')
1.2.1.68 False False False False ('R05700'	'R05701'	'R07441'	'R07442')
1.2.1.7 False False False False ('R01420'	'R01294'	'R05289'	'R05663'	'R05664'	'R07666')
1.2.1.8 False False False False ('R02565'	'R02566')
1.2.3.1 False False True False ('R01709'	'R02125'	'R02657'	'R03871'	'R04904'	'R08349'	'R08384'	'R04085'	'R08408')
1.2.3.9 False False True False ('R01489'	'R05273')
1.2.4.1 False False True False ('R01699'	'R00014'	'R00209'	'R03270')
1.2.4.2 False False True False ('R01700'	'R00621'	'R01933'	'R01940'	'R03316'	'R08549')
1.2.4.4 False False True False ('R01701'	'R01702'	'R04225'	'R07599'	'R07600'	'R07601'	'R07602'	'R07603'	'R07604')
1.2.99.3 False False False False ('R01019'	'R03535')
1.21.3.6 False False True False ('R08008'	'R08009'	'R08010'	'R07224'	'R07225'	'R08005')
1.3.1.1 False False False False ('R00977'	'R01414')
1.3.1.10 True False False False ('R01404'	'R04725'	'R04956'	'R04959'	'R04962'	'R04967'	'R04970'	'R04430')
1.3.1.19 False False True False ('R00812'	'R04088'	'R05354'	'R06832'	'R06857'	'R07703')
1.3.1.2 False False False False ('R00978'	'R01415'	'R08226')
1.3.1.20 False False True False ('R00814'	'R07015'	'R09420')
1.3.1.21 False False False False ('R01456'	'R01451')
1.3.1.22 False False False False ('R02610'	'R02208'	'R02892'	'R08954')
1.3.1.24 False False False False ('R02391'	'R02393')
1.3.1.25 False False False False ('R00813'	'R08111'	'R08112'	'R08113')
1.3.1.29 False False True False ('R04115'	'R06910'	'R06931'	'R07705'	'R09162'	'R09183')
1.3.1.3 False False False False ('R02609'	'R02893'	'R01835'	'R02219'	'R02498'	'R02841'	'R03713'	'R03850'	'R04817'	'R04823')
1.3.1.31 False False False False ('R01689'	'R02252')
1.3.1.32 False False True True ('R02988'	'R02989'	'R05355'	'R06848'	'R09137'	'R09138'	'R09223'	'R09224')
1.3.1.33 False False False False ('R03845'	'R06286')
1.3.1.38 False False False False ('R01278'	'R03776'	'R03856'	'R03989'	'R04753'	'R06985'	'R07761')
1.3.1.45 False False False False ('R06562'	'R06563'	'R07747'	'R07751')
1.3.1.47 False False False False ('R03882'	'R03883')
1.3.1.48 False False False False ('R04556'	'R04557')
1.3.1.5 False False False False ('R03763'	'R03764')
1.3.1.54 False False False False ('R05150'	'R05812')
1.3.1.56 False False False False ('R05239'	'R05241')
1.3.1.67 False False False False ('R05292'	'R05293')
1.3.1.70 False False False False ('R05639'	'R07483')
1.3.1.72 False False False False ('R05703'	'R01457'	'R03689'	'R07488'	'R07493'	'R07498'	'R07499'	'R07507')
1.3.1.75 False False False False ('R06272'	'R06896')
1.3.1.77 False False False False ('R06541'	'R06542'	'R06543')
1.3.1.79 False False False False ('R00732'	'R00733')
1.3.1.8 False False False False ('R01278'	'R03776'	'R03856'	'R03989'	'R04753'	'R06985')
1.3.1.81 False False False False ('R06419'	'R06420')
1.3.1.87 False False False False ('R06784'	'R06785')
1.3.1.9 True False False False ('R01403'	'R04429'	'R04724'	'R04955'	'R04958'	'R04961'	'R04966'	'R04969')
1.3.1.98 False False False False ('R03192'	'R03191')
1.3.2.3 False False True False ('R00640'	'R07679')
1.3.3.6 False False False False ('R01175'	'R01279'	'R03777'	'R03857'	'R03990'	'R04751'	'R04754'	'R07888'	'R07892'	'R07896'	'R07934'	'R07950')
1.3.3.8 False False False False ('R02880'	'R08795')
1.3.3.9 False False False False ('R03555'	'R05833')
1.3.8.1 False False True False ('R01171'	'R01175'	'R04751')
1.3.8.6 False False False False ('R02487'	'R03028')
1.3.8.7 False False False True ('R00924'	'R01175'	'R01279'	'R03777'	'R03857'	'R03990'	'R04095'	'R04751'	'R04754')
1.3.8.8 False False False False ('R01279'	'R03777'	'R03857'	'R03990'	'R04751'	'R04754')
1.3.8.9 False False False False ('R01279'	'R03990')
1.4.1.1 True False False False ('R00396'	'R00145'	'R00146'	'R00365')
1.4.1.10 True False False False ('R00365'	'R00145'	'R00146')
1.4.1.12 False False True False ('R04200'	'R04201'	'R00145'	'R00146'	'R02825'	'R04687'	'R04688')
1.4.1.13 False False True False ('R00114'	'R00248'	'R00256')
1.4.1.15 False False True False ('R00445'	'R00145'	'R00146')
1.4.1.18 False False True True ('R00446'	'R02317')
1.4.1.19 True False False False ('R00675'	'R00676'	'R00145'	'R00146')
1.4.1.2 True False False False ('R00243'	'R00145'	'R00146')
1.4.1.20 True False False False ('R00688'	'R00145'	'R00146')
1.4.1.21 False False True False ('R07164'	'R07165'	'R07407'	'R07410')
1.4.1.3 True False False False ('R00243'	'R00248'	'R00145'	'R00146')
1.4.1.4 True False False False ('R00248'	'R00145'	'R00146'	'R00243')
1.4.1.5 False False False False ('R01258'	'R00145'	'R00146')
1.4.1.7 True False False False ('R00581'	'R00145'	'R00146')
1.4.1.8 True False False False ('R01212'	'R00145'	'R00146')
1.4.1.9 True False False False ('R01088'	'R00145'	'R00146'	'R01434'	'R02196'	'R03960')
1.4.3.1 True False False False ('R00359'	'R06124')
1.4.3.11 True False False False ('R00250'	'R06124')
1.4.3.15 False False False False ('R00279'	'R00359')
1.4.3.16 False False True False ('R00481'	'R00357')
1.4.3.19 False False False False ('R00366'	'R05861'	'R05862'	'R05863')
1.4.3.2 True False False False ('R01259'	'R00357'	'R00648'	'R00677'	'R00689'	'R00729'	'R02197'	'R06124')
1.4.3.21 True False True False ('R01853'	'R02382'	'R02529'	'R02613'	'R03139'	'R04027'	'R04300'	'R05334'	'R06154'	'R06740')
1.4.3.22 False False False False ('R02150'	'R01151'	'R02173'	'R03139')
1.4.3.3 True False True False ('R01340'	'R02457'	'R02894'	'R02923'	'R05861'	'R07400'	'R00366'	'R04221'	'R06124')
1.4.3.4 True False True False ('R01853'	'R02173'	'R02382'	'R02529'	'R02532'	'R02613'	'R02908'	'R04025'	'R04300'	'R04674'	'R04890'	'R04893'	'R08348'	'R02919'	'R04894'	'R04907'	'R04908'	'R08346'	'R08347')
1.4.3.5 False False True False ('R00277'	'R00278'	'R01710'	'R01711')
1.4.3.7 True False False False ('R00279'	'R06124')
1.4.4.2 False False True False ('R03425'	'R01221')
1.4.9.2 False False False False ('R02382'	'R04300')
1.5.1.1 False False False False ('R01246'	'R01249'	'R02201'	'R02203')
1.5.1.12 False False True True ('R00707'	'R00708'	'R00245'	'R04444'	'R04445'	'R05051')
1.5.1.2 False False False False ('R01248'	'R01251'	'R03291'	'R03293')
1.5.1.20 False False False False ('R01224'	'R07168')
1.5.1.21 False False False False ('R02203'	'R02201')
1.5.1.25 False False False False ('R04339'	'R04340')
1.5.1.3 False False True True ('R00939'	'R00936'	'R00937'	'R00940'	'R02235'	'R02236')
1.5.1.34 False False True False ('R07354'	'R01793')
1.5.1.39 False False False False ('R05705'	'R05706')
1.5.1.41 False False False False ('R05707'	'R05705')
1.5.1.43 False False False False ('R09079'	'R09080')
1.5.3.12 False False True False ('R04703'	'R04706'	'R04768')
1.5.3.13 False False False False ('R03899'	'R09074')
1.5.3.17 False False False True ('R03899'	'R09074'	'R09076'	'R09077')
1.6.3.1 False False False False ('R07171'	'R07172')
1.6.5.2 True False False False ('R02964'	'R03643')
1.6.6.9 False False True False ('R02559'	'R02560')
1.7.1.12 False False False False ('R04046'	'R04047')
1.7.1.2 False False False False ('R00794'	'R00796')
1.7.1.9 False False False False ('R04228'	'R04229')
1.7.3.3 False False True False ('R02106'	'R07981')
1.7.99.4 False False True False ('R01106'	'R02165')
1.8.1.12 False False False False ('R03821'	'R08356'	'R08357')
1.8.1.14 False False False False ('R00091'	'R07175')
1.8.1.4 True False True False ('R08550'	'R03815'	'R07618'	'R00209'	'R01221'	'R01698'	'R01933'	'R08549')
1.8.1.7 False False False False ('R00115'	'R00094')
1.8.1.8 False False False False ('R03913'	'R03914')
1.8.1.9 False False True False ('R02016'	'R03596'	'R09372')
1.8.4.1 False False False False ('R01110'	'R01292')
1.8.4.11 False False False False ('R04120'	'R07606')
1.8.4.13 False False False False ('R07606'	'R02025')
1.8.4.14 False False False False ('R07608'	'R02025')
1.8.4.4 False False False False ('R01109'	'R01113')
1.8.99.2 False False True False ('R08553'	'R04927')
1.97.1.8 False False False True ('R05499'	'R05500'	'R05501')
2.1.1.103 False False False True ('R02037'	'R06868')
2.1.1.104 False False False False ('R01942'	'R06578')
2.1.1.107 False False True True ('R03194'	'R07237'	'R07238')
2.1.1.114 True False False False ('R08771'	'R02175'	'R08781')
2.1.1.115 False False False False ('R05211'	'R05216'	'R08794')
2.1.1.128 False False False False ('R05162'	'R05123'	'R05214')
2.1.1.13 False False True False ('R00946'	'R09365')
2.1.1.131 False False True False ('R05180'	'R05809')
2.1.1.132 False False True False ('R05149'	'R05813')
2.1.1.14 False False True False ('R04405'	'R09365')
2.1.1.150 False False False False ('R07375'	'R06794'	'R07724')
2.1.1.156 False False False False ('R00367'	'R07243')
2.1.1.157 False False True False ('R07243'	'R07244')
2.1.1.16 False False True False ('R03410'	'R01320'	'R03424')
2.1.1.160 False False False True ('R07919'	'R07920'	'R07921')
2.1.1.162 False False True False ('R00367'	'R07243'	'R07244')
2.1.1.163 False False False False ('R04993'	'R06859')
2.1.1.201 True False False False ('R04983'	'R04990'	'R08774')
2.1.1.210 False False False False ('R07535'	'R07521'	'R07524'	'R07529')
2.1.1.212 False False False False ('R07722'	'R02931'	'R06564')
2.1.1.222 True False False False ('R08769'	'R04988')
2.1.1.254 False False False False ('R05520'	'R05532')
2.1.1.267 False False False True ('R06815'	'R06816')
2.1.1.28 False False False False ('R04033'	'R02533')
2.1.1.38 False False False False ('R03633'	'R05676')
2.1.1.4 False False False False ('R03130'	'R04905')
2.1.1.41 False False False False ('R04427'	'R07481')
2.1.1.43 True False False False ('R03938'	'R03875'	'R04866')
2.1.1.47 False False False False ('R01972'	'R01973')
2.1.1.49 True False False True ('R02808'	'R02174'	'R02910'	'R08537')
2.1.1.50 False False False False ('R03554'	'R05834')
2.1.1.59 True False False False ('R04145'	'R03875'	'R04866')
2.1.1.6 False False False False ('R07330'	'R00827'	'R02534'	'R02920'	'R03304'	'R04301'	'R04762'	'R04764'	'R04881'	'R04887')
2.1.1.60 True False False False ('R04062'	'R03875'	'R04866')
2.1.1.64 True False False False ('R07235'	'R05614'	'R08781')
2.1.1.67 False False True False ('R03701'	'R08236'	'R08239'	'R08246')
2.1.1.68 False False False False ('R03366'	'R02379'	'R06574'	'R06575'	'R06576'	'R06577')
2.1.1.69 False False False False ('R02882'	'R08538')
2.1.1.71 False False True False ('R03424'	'R01320')
2.1.1.76 False False False False ('R02157'	'R05035')
2.1.1.90 False False True True ('R04384'	'R09098')
2.1.1.95 False False False False ('R07236'	'R07504')
2.1.1.98 False False True False ('R04481'	'R08468'	'R08469')
2.1.2.1 False False False True ('R00945'	'R09099')
2.1.2.10 False False True False ('R04125'	'R01221')
2.1.2.11 False False True False ('R01226'	'R01216')
2.1.2.3 False False True False ('R04560'	'R01127')
2.1.2.5 False False False False ('R02287'	'R03189')
2.1.3.1 False False False False ('R00930'	'R00353')
2.1.3.7 False False False False ('R04281'	'R05230')
2.1.4.1 False False False False ('R00565'	'R01686'	'R01989')
2.2.1.1 False True True False ('R01641'	'R01067'	'R01830')
2.2.1.2 False True False False ('R08575'	'R01827')
2.2.1.6 False False True False ('R00006'	'R00226'	'R00014'	'R03050'	'R04672'	'R04673'	'R08648')
2.3.1.115 False False False False ('R06796'	'R04618'	'R06821'	'R07719'	'R07721'	'R07731'	'R07741'	'R07754'	'R07757')
2.3.1.116 False False False False ('R04356'	'R06797')
2.3.1.119 False False False False ('R02223'	'R02224')
2.3.1.12 False False True False ('R02569'	'R00209')
2.3.1.13 True False False False ('R00395'	'R05841')
2.3.1.133 False False False True ('R02416'	'R01945'	'R07432'	'R07433')
2.3.1.136 False False False False ('R04484'	'R07249')
2.3.1.14 False False False False ('R02576'	'R04776')
2.3.1.151 False False False False ('R04709'	'R02447')
2.3.1.152 True False False False ('R04411'	'R04409'	'R04410'	'R05061')
2.3.1.153 False False False False ('R07880'	'R07882'	'R07883'	'R07930'	'R07931'	'R07944')
2.3.1.16 True False False False ('R00391'	'R00927'	'R01177'	'R03778'	'R03858'	'R03991'	'R04742'	'R04747'	'R05506'	'R07891'	'R07895'	'R07899'	'R07937'	'R07953'	'R08091'	'R08095')
2.3.1.164 True False False False ('R04868'	'R06361')
2.3.1.168 False False False False ('R02662'	'R03174'	'R04097')
2.3.1.171 True False False False ('R07255'	'R06801'	'R06817'	'R07938')
2.3.1.176 False False False False ('R03719'	'R04811')
2.3.1.179 False False True False ('R04355'	'R04726'	'R04952'	'R04957'	'R04960'	'R04963'	'R04968'	'R07762')
2.3.1.180 False False True False ('R01624'	'R04355'	'R04726'	'R04952'	'R04957'	'R04960'	'R04963'	'R04968')
2.3.1.181 False False False False ('R07766'	'R07769')
2.3.1.185 True False False False ('R08712'	'R06735')
2.3.1.186 True False False False ('R08713'	'R06736')
2.3.1.199 True False True False ('R07758'	'R07762'	'R09419')
2.3.1.215 False False False False ('R06544'	'R07927'	'R07929'	'R06545'	'R07873'	'R07876'	'R07926'	'R07928')
2.3.1.217 False False False False ('R08810'	'R08808')
2.3.1.218 False False False False ('R08805'	'R08806')
2.3.1.219 False False False False ('R08807'	'R08809')
2.3.1.22 False False False False ('R01368'	'R03755')
2.3.1.23 False False False False ('R03438'	'R04480')
2.3.1.24 False False False False ('R01496'	'R02543'	'R06517'	'R06527')
2.3.1.36 True False False False ('R02191'	'R03903')
2.3.1.41 False False True False ('R04355'	'R04726'	'R04952'	'R04957'	'R04960'	'R04963'	'R04968'	'R07762')
2.3.1.45 False False False False ('R01807'	'R01808')
2.3.1.5 False False False False ('R02387'	'R08036'	'R08248'	'R08250')
2.3.1.54 False False False False ('R00212'	'R06987')
2.3.1.57 False False False False ('R03910'	'R01154')
2.3.1.61 False False True False ('R02570'	'R01933'	'R02571'	'R08549')
2.3.1.64 False False False False ('R01617'	'R09255')
2.3.1.65 False False False True ('R03718'	'R08744'	'R08745')
2.3.1.69 True False False False ('R03017'	'R08530'	'R08531'	'R08532')
2.3.1.73 False False False False ('R02693'	'R02692')
2.3.1.74 False False False False ('R01613'	'R07987'	'R07988'	'R07989')
2.3.1.76 True False False False ('R02366'	'R02367'	'R08381')
2.3.1.8 False False False False ('R00230'	'R00921')
2.3.1.81 True False False False ('R04348'	'R03767')
2.3.1.85 False False True False ('R01624'	'R01626'	'R01706'	'R04355'	'R04533'	'R04535'	'R04536'	'R04537'	'R04543'	'R04544'	'R04566'	'R04568'	'R04725'	'R04726'	'R04952'	'R04953'	'R04954'	'R04956'	'R04957'	'R04959'	'R04960'	'R04962'	'R04963'	'R04964'	'R04965'	'R04967'	'R04968'	'R04970')
2.3.1.86 False False True False ('R01624'	'R01626'	'R04355'	'R04429'	'R04533'	'R04535'	'R04536'	'R04537'	'R04543'	'R04544'	'R04566'	'R04568'	'R04724'	'R04726'	'R04952'	'R04953'	'R04954'	'R04955'	'R04957'	'R04958'	'R04960'	'R04961'	'R04963'	'R04964'	'R04965'	'R04966'	'R04968'	'R04969')
2.3.1.87 True False False False ('R03760'	'R02911')
2.3.1.9 False False False False ('R00238'	'R00927'	'R01177')
2.3.1.99 False False False False ('R02195'	'R01945')
2.3.2.1 False False False False ('R04011'	'R04012')
2.3.2.10 False False False False ('R04613'	'R08779')
2.3.2.2 True False True False ('R04159'	'R01262'	'R01687'	'R03867'	'R04935'	'R00494'	'R03916'	'R03970'	'R03971')
2.3.2.4 False False False False ('R03749'	'R02743')
2.4.1.111 False False False False ('R02594'	'R03605'	'R04005')
2.4.1.115 False False False False ('R03797'	'R06534'	'R06535'	'R06536')
2.4.1.116 False False False False ('R06819'	'R06803')
2.4.1.118 False False False False ('R04071'	'R08369')
2.4.1.120 False False False False ('R02380'	'R08839')
2.4.1.126 False False False False ('R02951'	'R02380'	'R08533'	'R08534'	'R08839')
2.4.1.13 False False True False ('R07256'	'R00806'	'R08676')
2.4.1.143 False False False False ('R07258'	'R04653')
2.4.1.149 True False False False ('R02789'	'R04659')
2.4.1.15 False True False False ('R00836'	'R02737')
2.4.1.159 False False False False ('R03880'	'R04900')
2.4.1.163 False False False False ('R04659'	'R04654')
2.4.1.166 False False False False ('R00039'	'R08616')
2.4.1.17 True False True True ('R01383'	'R02358'	'R02389'	'R02478'	'R02502'	'R02902'	'R03091'	'R04352'	'R04353'	'R04354'	'R04683'	'R07106'	'R08259'	'R08261'	'R08262'	'R08263'	'R08615'	'R09426'	'R09427')
2.4.1.170 False False False False ('R02932'	'R06795'	'R07718'	'R07720'	'R07729'	'R07740'	'R07753')
2.4.1.178 False False False False ('R02709'	'R04948')
2.4.1.185 False False False False ('R02897'	'R08021')
2.4.1.195 True False False False ('R03213'	'R08164'	'R08661'	'R08668'	'R08687')
2.4.1.202 False False False False ('R04579'	'R07426')
2.4.1.227 False False False False ('R05662'	'R05032')
2.4.1.236 False False False False ('R07337'	'R06820'	'R08022'	'R06826'	'R06829')
2.4.1.238 False False False False ('R07912'	'R07913'	'R07923')
2.4.1.239 False False False False ('R07339'	'R06804'	'R06812')
2.4.1.240 False False False False ('R07340'	'R06805'	'R06813')
2.4.1.249 False False False True ('R07913'	'R07914')
2.4.1.277 False False False False ('R06460'	'R06461')
2.4.1.297 False False False False ('R07877'	'R07878'	'R07879')
2.4.1.298 False False False False ('R06546'	'R07874'	'R07911')
2.4.1.35 True False False False ('R01240'	'R03526')
2.4.1.62 False False False False ('R04631'	'R05110'	'R05111')
2.4.1.63 False False False False ('R03625'	'R04948')
2.4.1.81 False False False False ('R03588'	'R03574')
2.4.1.85 False False False False ('R04296'	'R04948')
2.4.1.87 True False False False ('R02791'	'R04531')
2.4.1.91 False False False False ('R03267'	'R02158'	'R06611')
2.4.1.92 False False False False ('R04584'	'R03490'	'R05109')
2.4.2.1 False False True False ('R08368'	'R01561'	'R01863'	'R02147'	'R02297'	'R01969'	'R02748'	'R02295'	'R02484')
2.4.2.10 False False False True ('R01870'	'R08231')
2.4.2.15 False False False False ('R02147'	'R01863')
2.4.2.2 False False True False ('R01570'	'R01876'	'R02484'	'R02296'	'R02298')
2.4.2.22 False False False False ('R02142'	'R01229')
2.4.2.3 False False False True ('R01876'	'R08229')
2.4.2.35 False False False False ('R03268'	'R06811'	'R06814')
2.4.2.4 False False False True ('R01570'	'R01969'	'R02484'	'R02748'	'R08222'	'R08230')
2.4.2.7 False False False False ('R00190'	'R01229'	'R04378')
2.4.2.8 False False True True ('R01132'	'R00190'	'R01229'	'R02142'	'R08237'	'R08238'	'R08245')
2.4.99.1 True False False False ('R04532'	'R05580')
2.4.99.4 True False False False ('R04590'	'R04648'	'R05116')
2.4.99.8 True False False False ('R04564'	'R04583'	'R04632'	'R04649'	'R04661'	'R05113')
2.4.99.9 False False False False ('R03488'	'R04630'	'R04647')
2.5.1.15 False False False False ('R03067'	'R03066')
2.5.1.18 False False True True ('R07093'	'R07094'	'R07100'	'R07113'	'R07116'	'R07002'	'R07003'	'R07004'	'R07023'	'R07024'	'R07025'	'R07026'	'R07069'	'R07070'	'R07083'	'R07084'	'R07091'	'R07092'	'R08280'	'R09409')
2.5.1.21 False False True False ('R00702'	'R02872'	'R06223')
2.5.1.32 False False True True ('R02065'	'R04218'	'R07270')
2.5.1.34 False False False False ('R01657'	'R02943')
2.5.1.36 False False False True ('R07271'	'R07272')
2.5.1.39 True False False False ('R07273'	'R05000')
2.5.1.44 False False False False ('R00018'	'R01919')
2.5.1.46 False False True False ('R05329'	'R07477'	'R07478'	'R07479'	'R07480')
2.5.1.47 False False True False ('R00897'	'R03601'	'R04859')
2.5.1.48 False False True True ('R03260'	'R00999'	'R01288'	'R02508'	'R03217'	'R04944'	'R04945'	'R04946')
2.5.1.49 False False True False ('R00651'	'R01287'	'R04859')
2.5.1.56 False False False False ('R01804'	'R04435')
2.5.1.57 True False False False ('R02769'	'R04435')
2.5.1.62 False False False False ('R06284'	'R09067')
2.5.1.65 False False False False ('R07274'	'R00897')
2.5.1.84 False False True False ('R09250'	'R07267')
2.5.1.85 False False True False ('R09251'	'R07267')
2.5.1.96 False False True False ('R00702'	'R07652')
2.5.1.99 False False True True ('R02065'	'R07270'	'R07916')
2.6.1.1 False False True False ('R00355'	'R00694'	'R00734'	'R00895'	'R00896'	'R02433'	'R02619'	'R05052')
2.6.1.12 True False True False ('R01261'	'R00400')
2.6.1.13 True False True False ('R01343'	'R00667'	'R00668')
2.6.1.18 False False True False ('R00907'	'R04187')
2.6.1.19 False False True False ('R01648'	'R00908')
2.6.1.21 True False True False ('R01148'	'R01344'	'R01582'	'R02459'	'R02851'	'R02924'	'R05053')
2.6.1.23 False False False False ('R03266'	'R05052')
2.6.1.27 False False False False ('R00684'	'R02700')
2.6.1.29 True False False False ('R07275'	'R01155')
2.6.1.33 False False True True ('R02773'	'R02772')
2.6.1.42 False False False False ('R01090'	'R01214'	'R02199')
2.6.1.44 False False False False ('R00369'	'R00372')
2.6.1.5 False False False False ('R00734'	'R00694'	'R07396')
2.6.1.52 False False False False ('R04173'	'R05085')
2.6.1.54 False False False True ('R01580'	'R01147'	'R05839')
2.6.1.55 False False False False ('R01684'	'R00908')
2.6.1.57 True False False False ('R03120'	'R00694'	'R00734'	'R01731'	'R07396')
2.6.1.58 False False False False ('R00692'	'R09254')
2.6.1.6 False False False False ('R01090'	'R01214')
2.6.1.65 False False False False ('R04028'	'R04029')
2.6.1.67 False False False False ('R03053'	'R01090')
2.6.1.7 False False False False ('R01956'	'R04171')
2.6.1.82 False False True True ('R01155'	'R07408')
2.6.1.9 False False False False ('R03243'	'R00694'	'R00734')
2.6.99.1 False False False False ('R03904'	'R07278')
2.7.1.1 False True False True ('R02848'	'R00299'	'R00760'	'R00867'	'R01326'	'R01600'	'R01786'	'R01961'	'R02865'	'R03920'	'R00725'	'R00876'	'R01139'	'R01140'	'R01327'	'R01330'	'R01964'	'R01965'	'R02849'	'R02850'	'R02867'	'R02868')
2.7.1.11 False False False False ('R00756'	'R04779'	'R00767'	'R00769'	'R00770'	'R01843')
2.7.1.146 False True False False ('R05805'	'R09084')
2.7.1.147 False True False False ('R05804'	'R09085'	'R09086')
2.7.1.15 False False False False ('R01051'	'R02750')
2.7.1.151 False False False False ('R05800'	'R05801')
2.7.1.156 False False False False ('R05221'	'R06558')
2.7.1.159 False False False False ('R03428'	'R03429')
2.7.1.16 False False False False ('R01526'	'R02439')
2.7.1.162 False False False False ('R08962'	'R08967'	'R08968')
2.7.1.178 False False False False ('R01541'	'R03387')
2.7.1.2 False True False False ('R00299'	'R01600'	'R01786')
2.7.1.21 False False False False ('R01567'	'R02099'	'R08233')
2.7.1.25 False False False False ('R00509'	'R04928')
2.7.1.3 False False True False ('R00866'	'R03819')
2.7.1.33 False False False False ('R03018'	'R02971'	'R04391')
2.7.1.35 False False False False ('R00174'	'R01909'	'R02493')
2.7.1.4 False True False False ('R00760'	'R00867'	'R03920')
2.7.1.40 True False False False ('R00200'	'R00430'	'R00572'	'R00659'	'R00724'	'R01138'	'R01858'	'R02320')
2.7.1.48 False False False False ('R00964'	'R00513'	'R00516'	'R00517'	'R00962'	'R00967'	'R00968'	'R00970'	'R01548'	'R01549'	'R01880'	'R02091'	'R02096'	'R02097'	'R02327'	'R02332'	'R02371'	'R02372'	'R08232')
2.7.1.5 False False False False ('R03014'	'R01902')
2.7.1.53 False False True False ('R01901'	'R07127')
2.7.1.60 True False False False ('R02650'	'R02705')
2.7.1.62 False False False False ('R03148'	'R08514')
2.7.1.64 False False False False ('R07279'	'R01182')
2.7.1.69 False False True False ('R00811'	'R02630'	'R02631'	'R02704'	'R02738'	'R02780'	'R03232'	'R04076'	'R04111'	'R04393'	'R04394'	'R05132'	'R05199'	'R05570'	'R05820'	'R07671'	'R08366'	'R08367'	'R08559'	'R08860')
2.7.1.73 False False False False ('R01131'	'R01228')
2.7.1.74 True False False False ('R02321'	'R01666'	'R00185')
2.7.1.77 False False False False ('R02934'	'R05304')
2.7.1.90 False True False False ('R00764'	'R02073')
2.7.1.91 False False False False ('R02976'	'R01926')
2.7.1.94 False False False False ('R02757'	'R02758')
2.7.2.1 False False False False ('R00315'	'R01353')
2.7.2.15 False False False False ('R00315'	'R01353')
2.7.2.2 False False True False ('R00150'	'R01395')
2.7.3.5 False False False False ('R06976'	'R03691')
2.7.4.10 True False False False ('R00333'	'R00157')
2.7.4.12 False False False False ('R02090'	'R02094'	'R00140')
2.7.4.14 False False False False ('R00512'	'R01665'	'R00158')
2.7.4.21 False False False False ('R09087'	'R05799')
2.7.4.25 False False False False ('R00512'	'R01665')
2.7.4.3 False False False False ('R00127'	'R01547')
2.7.4.4 True False False False ('R00334'	'R00158'	'R02098')
2.7.4.6 True False True False ('R00331'	'R00124'	'R00139'	'R00156'	'R00330'	'R00570'	'R00722'	'R01137'	'R01857'	'R02093'	'R02326'	'R02331'	'R03530')
2.7.4.8 False False False False ('R00332'	'R02090')
2.7.4.9 False False False False ('R02094'	'R02098')
2.7.6.2 False False False True ('R00619'	'R00616')
2.7.7.14 False False False False ('R02038'	'R04247')
2.7.7.4 False False False False ('R00529'	'R04929')
2.7.7.43 True False False False ('R02599'	'R01117'	'R04215')
2.7.7.53 False False False False ('R00126'	'R01618')
2.7.7.63 False False True False ('R07770'	'R07771')
2.7.7.64 False False False False ('R01381'	'R03077')
2.7.7.72 False False False False ('R09384'	'R09386')
2.7.8.1 True False False False ('R02057'	'R04920'	'R06364'	'R07384')
2.7.8.13 False False False False ('R05629'	'R05630')
2.7.8.2 False False False False ('R01321'	'R04922')
2.7.8.23 False False True True ('R05165'	'R08868'	'R08869')
2.8.2.11 False False False False ('R04017'	'R05105')
2.8.2.14 False False False False ('R03987'	'R08977'	'R08978'	'R09444')
2.8.2.15 False False False False ('R03946'	'R00535'	'R00536'	'R00537'	'R02350')
2.8.2.2 True False False False ('R00629'	'R03405'	'R08977'	'R08978')
2.8.2.28 False False False False ('R03289'	'R06809')
2.8.2.33 False False False False ('R02181'	'R07288')
2.8.3.1 False False True False ('R00928'	'R01449'	'R05508')
2.8.3.11 False False False False ('R02955'	'R03153')
2.8.3.12 False False True False ('R03884'	'R04000'	'R05509')
2.8.3.5 True False True False ('R01780'	'R00410')
2.8.3.7 False False True False ('R02956'	'R03154'	'R02407')
2.8.3.8 False False False False ('R01179'	'R01359'	'R07832')
3.1.1.1 False False True False ('R06728'	'R08255'	'R08258'	'R08220'	'R08295'	'R08300')
3.1.1.13 False False False False ('R02115'	'R01462')
3.1.1.14 False False False False ('R05618'	'R09068')
3.1.1.17 False False False False ('R01519'	'R02933'	'R03751'	'R04785')
3.1.1.19 False False True False ('R01484'	'R01483')
3.1.1.2 False False False False ('R07342'	'R01241'	'R06893')
3.1.1.23 False False False False ('R01351'	'R01352')
3.1.1.25 False False False False ('R03708'	'R02933'	'R03034')
3.1.1.3 False False False False ('R02250'	'R02687'	'R02688')
3.1.1.32 False False True False ('R01314'	'R02054'	'R04034')
3.1.1.36 False False False False ('R03624'	'R08462')
3.1.1.4 False False True False ('R01313'	'R02053'	'R03107')
3.1.1.45 False False True False ('R03893'	'R05510'	'R05511'	'R06835'	'R06838'	'R08120'	'R08121'	'R09136'	'R09220'	'R09222')
3.1.1.5 False False False False ('R02746'	'R02747'	'R03416'	'R03417')
3.1.1.53 False False False False ('R08600'	'R08601')
3.1.1.59 False False False False ('R04608'	'R08149'	'R08150')
3.1.1.68 False False False False ('R02428'	'R02427')
3.1.1.82 False False True True ('R08974'	'R08975'	'R08976')
3.1.1.83 False False False False ('R06390'	'R06392'	'R08979'	'R06391'	'R06393')
3.1.2.14 False False False False ('R02814'	'R01706'	'R04014'	'R08159'	'R08162'	'R08163')
3.1.2.2 False False False False ('R01274'	'R08174'	'R08175'	'R08176'	'R08177'	'R08178'	'R08179'	'R08180'	'R08181'	'R08182'	'R08183')
3.1.2.22 False False False False ('R08602'	'R01274')
3.1.2.27 False False False False ('R07296'	'R03974')
3.1.2.4 False False True False ('R03352'	'R03157'	'R03158'	'R05064')
3.1.2.6 True False False False ('R04090'	'R01736')
3.1.3.1 False False True True ('R00626'	'R03024'	'R01010'	'R04620')
3.1.3.10 False True False False ('R00304'	'R00947')
3.1.3.11 False True False False ('R00762'	'R04780'	'R01845')
3.1.3.2 False False False False ('R00626'	'R00548'	'R03024'	'R01010')
3.1.3.21 False False False False ('R08658'	'R00841'	'R07298')
3.1.3.25 False False False False ('R01185'	'R01186'	'R01187')
3.1.3.29 True False False False ('R02597'	'R01805')
3.1.3.3 False False False False ('R00582'	'R02853')
3.1.3.31 False False False False ('R03060'	'R07297')
3.1.3.4 False False False False ('R02239'	'R04162'	'R06520'	'R06521'	'R06522')
3.1.3.46 False True False False ('R00763'	'R02731')
3.1.3.5 True False False False ('R07297'	'R00183'	'R00511'	'R00963'	'R01126'	'R01227'	'R02719'	'R03346'	'R01569'	'R01664'	'R01968'	'R02088'	'R02102')
3.1.3.56 False False False False ('R03394'	'R03430')
3.1.3.57 False False False False ('R03393'	'R03427')
3.1.3.6 True False False False ('R03060'	'R01562'	'R01877'	'R02148'	'R02370')
3.1.3.62 False False False False ('R07584'	'R03371'	'R03372'	'R07583'	'R03434')
3.1.3.64 False False False False ('R03363'	'R03330'	'R06875')
3.1.3.66 False False False False ('R07299'	'R04372')
3.1.3.68 False False False False ('R02587'	'R08548')
3.1.3.7 False False False False ('R00188'	'R00508')
3.1.3.74 False False False False ('R00173'	'R01911'	'R02494')
3.1.3.75 False False False False ('R06870'	'R06871')
3.1.3.77 False False True True ('R07393'	'R07394'	'R07395')
3.1.3.9 False True False False ('R00303'	'R01788')
3.1.4.16 False False False False ('R03423'	'R03537'	'R03538'	'R03929'	'R05135')
3.1.4.17 False False False False ('R03259'	'R00191'	'R01234')
3.1.4.2 False False False False ('R01030'	'R01470')
3.1.4.3 False False False False ('R02027'	'R02052'	'R03332'	'R07381')
3.1.4.39 True False False False ('R04362'	'R07388')
3.1.4.4 False False False False ('R02051'	'R07385')
3.1.4.43 False False True False ('R03331'	'R03333')
3.1.4.46 True False False False ('R00857'	'R01030'	'R01470')
3.1.6.1 False False False False ('R01243'	'R03980'	'R04856')
3.1.6.2 False False False True ('R03404'	'R08941'	'R08942')
3.1.7.3 True False False False ('R03016'	'R08396'	'R08529')
3.1.8.1 False False True False ('R03979'	'R05548'	'R05421')
3.2.1.10 False True True False ('R00801'	'R01718')
3.2.1.108 False True False False ('R01100'	'R01678')
3.2.1.122 False False False False ('R00838'	'R00837')
3.2.1.126 False False False False ('R02595'	'R03604'	'R04006')
3.2.1.18 False False False False ('R03491'	'R04018'	'R04634'	'R04650'	'R05115'	'R05117')
3.2.1.20 False True True False ('R00028'	'R00801'	'R00802')
3.2.1.21 True True False False ('R00026'	'R00306'	'R02558'	'R02985'	'R03527'	'R04949'	'R04998')
3.2.1.22 False False False True ('R01101'	'R01103'	'R01104'	'R01194'	'R01329'	'R02926'	'R03618'	'R03634'	'R04019'	'R04470'	'R05549')
3.2.1.23 False True False False ('R01100'	'R01678'	'R03355'	'R04633'	'R04783'	'R05112')
3.2.1.26 False True False False ('R00802'	'R02410'	'R03635'	'R03921')
3.2.1.31 False False False False ('R01478'	'R08260'	'R08127')
3.2.1.48 False True True False ('R00801'	'R00802')
3.2.1.52 False False False False ('R00022'	'R03492'	'R04184'	'R04586')
3.2.1.62 False False False False ('R01498'	'R03617')
3.2.1.74 False False False False ('R00306'	'R01444'	'R03801'	'R03802'	'R05141'	'R05142')
3.2.1.85 False False True False ('R03255'	'R03256')
3.2.1.86 False True False False ('R00839'	'R05133'	'R05134')
3.2.2.1 False False False False ('R02341'	'R01245'	'R01677'	'R01770'	'R02143')
3.2.2.10 False False True False ('R02171'	'R00510')
3.2.2.19 False False False False ('R01886'	'R07626')
3.2.2.8 False False True False ('R02172'	'R02137'	'R01245'	'R01677'	'R01770')
3.2.2.9 False False False False ('R00194'	'R01401')
3.3.1.1 False False True False ('R00192'	'R04936')
3.3.2.10 False False False False ('R05842'	'R07108'	'R07109'	'R07110'	'R07111')
3.3.2.11 False False False False ('R04792'	'R07597')
3.3.2.7 False False False False ('R04609'	'R07036')
3.3.2.8 False False False False ('R05784'	'R09387')
3.3.2.9 False False False False ('R07627'	'R07013'	'R07014'	'R07027'	'R07071'	'R07072'	'R07082'	'R09410'	'R09417'	'R09443')
3.4.11.1 True False False False ('R00899'	'R04951')
3.4.11.2 True False False False ('R00899'	'R04951')
3.4.11.23 True False False False ('R00899'	'R04951')
3.4.13.18 False False False False ('R01166'	'R01992')
3.4.13.20 False False False False ('R01166'	'R03288'	'R01992')
3.4.13.4 False False False False ('R00911'	'R03935')
3.4.17.8 False False False False ('R08850'	'R04611')
3.5.1.12 False False False False ('R01076'	'R01077')
3.5.1.15 False False False False ('R00488'	'R00526')
3.5.1.16 False False False False ('R00669'	'R09107')
3.5.1.17 False False False False ('R00458'	'R04174')
3.5.1.2 False False False False ('R00256'	'R01579')
3.5.1.23 False False False False ('R01494'	'R06518'	'R06528')
3.5.1.24 False False False False ('R05835'	'R03975'	'R03977'	'R04486'	'R04487')
3.5.1.25 False False False False ('R02059'	'R05168')
3.5.1.3 False False False False ('R03804'	'R00269'	'R00348')
3.5.1.38 False False True True ('R00256'	'R00485'	'R00490'	'R01579')
3.5.1.4 False False False False ('R00321'	'R02540'	'R03096'	'R03180'	'R05551'	'R05590')
3.5.1.6 False False False False ('R00905'	'R04666'	'R08228')
3.5.1.63 False False False False ('R01987'	'R02276')
3.5.1.84 False False True False ('R05563'	'R05562')
3.5.1.87 True False False False ('R05782'	'R00254')
3.5.1.9 False False False False ('R01959'	'R00988'	'R04911')
3.5.2.1 False False False True ('R02139'	'R03870')
3.5.2.15 False False True False ('R07305'	'R05561')
3.5.2.2 False False False False ('R02269'	'R03055'	'R08227')
3.5.2.5 False False False False ('R02425'	'R02424')
3.5.3.21 False False True True ('R05169'	'R05170'	'R05171'	'R05172')
3.5.4.1 False False True False ('R00974'	'R01411'	'R02922')
3.5.4.13 False False False False ('R02325'	'R00568')
3.5.4.16 False False True True ('R00424'	'R00428'	'R04639'	'R05046'	'R05048')
3.5.4.4 False False False False ('R01560'	'R02556')
3.5.4.5 False False False False ('R01878'	'R02485'	'R08221')
3.5.5.1 False False False False ('R01887'	'R03093'	'R03542'	'R05591'	'R07855')
3.5.5.4 False False True True ('R00485'	'R00486'	'R01267')
3.5.99.3 False False True False ('R05559'	'R06966')
3.5.99.4 False False False False ('R05560'	'R06967')
3.6.1.12 False False False False ('R01668'	'R01667')
3.6.1.14 False False False False ('R00128'	'R00723')
3.6.1.15 True False False False ('R02319'	'R00086'	'R00615')
3.6.1.17 False False False False ('R01232'	'R00184'	'R00969'	'R02805')
3.6.1.19 False False False False ('R00426'	'R00662'	'R00720'	'R01855'	'R02100'	'R02720'	'R03531'	'R08243')
3.6.1.20 False False False False ('R00322'	'R01423'	'R01690')
3.6.1.21 False False True True ('R00951'	'R01885'	'R02677'	'R00881'	'R01054'	'R01233')
3.6.1.39 False False False False ('R02095'	'R00159'	'R02330')
3.6.1.5 False False True True ('R00085'	'R00086'	'R00122'	'R00155'	'R00159'	'R00328'	'R00335'	'R00514'	'R00569'	'R00719'	'R00961'	'R02092'	'R02095')
3.6.1.6 False False False False ('R00155'	'R00328'	'R00961')
3.6.1.65 False False False False ('R00515'	'R01668')
3.6.1.7 False False False False ('R00317'	'R01421'	'R01515')
3.6.1.8 False False False False ('R00087'	'R00086'	'R00287'	'R00426'	'R00515'	'R00662'	'R00720')
3.6.1.9 False False True False ('R00056'	'R00160'	'R03004'	'R00287'	'R00507'	'R03036')
3.7.1.3 False False False False ('R00987'	'R02668'	'R03936')
3.7.1.8 False False True False ('R02606'	'R05359'	'R05360'	'R05361')
3.7.1.9 False False True True ('R02604'	'R05296'	'R05362'	'R05865')
3.8.1.3 False False True True ('R02857'	'R05287')
3.8.1.5 False False False True ('R05284'	'R05367'	'R05368'	'R07669'	'R07670'	'R05369'	'R05370')
3.8.1.7 False False True False ('R04101'	'R08118')
4.1.1.1 False False True True ('R00636'	'R00224'	'R00014'	'R00755')
4.1.1.12 False False True False ('R00397'	'R00863')
4.1.1.15 False False False False ('R00261'	'R00489'	'R01682'	'R02466')
4.1.1.24 False False False False ('R00990'	'R01860')
4.1.1.25 False False False False ('R00736'	'R02080')
4.1.1.28 False False False False ('R02080'	'R02701'	'R00685'	'R00699'	'R00736'	'R01167'	'R04909')
4.1.1.29 False False False False ('R02466'	'R01682')
4.1.1.3 False False False False ('R00217'	'R00471'	'R00995')
4.1.1.32 False False False False ('R00431'	'R00726')
4.1.1.37 False False False False ('R03197'	'R04972')
4.1.1.39 False False True False ('R00024'	'R03140')
4.1.1.43 False False False False ('R01377'	'R01974')
4.1.1.5 False False False False ('R02948'	'R02947')
4.1.1.55 False False False False ('R01635'	'R05375')
4.1.1.68 False False True True ('R04133'	'R04380')
4.1.1.7 False False False False ('R01764'	'R02672')
4.1.1.77 False False True False ('R02602'	'R05374')
4.1.1.78 False False True False ('R00218'	'R04177')
4.1.1.9 False False False False ('R00233'	'R05373')
4.1.2.13 False False True False ('R01068'	'R01070'	'R01829'	'R02568')
4.1.2.18 False False False False ('R01784'	'R03081')
4.1.2.19 False False True False ('R02263'	'R01785')
4.1.2.20 False False False False ('R03277'	'R02754')
4.1.2.22 False False True True ('R00761'	'R01621')
4.1.2.27 False False False False ('R02464'	'R06516')
4.1.2.30 False False False False ('R01841'	'R08516')
4.1.2.34 False False False False ('R07713'	'R03465')
4.1.2.42 False False False False ('R08195'	'R08196')
4.1.2.5 False False False False ('R00751'	'R06171')
4.1.3.16 False False False False ('R00470'	'R00471')
4.1.3.17 False False False False ('R00008'	'R00350')
4.1.3.24 False False False False ('R00473'	'R00237'	'R00934')
4.1.3.27 False False True False ('R00986'	'R00985')
4.1.3.36 False False True True ('R04150'	'R07263')
4.1.3.39 False False False False ('R00750'	'R05298')
4.1.3.4 False False False False ('R01360'	'R08090')
4.2.1.104 False False True False ('R03546'	'R07316')
4.2.1.105 False False True False ('R07317'	'R06793'	'R07723')
4.2.1.107 False False False False ('R04813'	'R04809')
4.2.1.11 False False False False ('R00658'	'R04206')
4.2.1.114 False False False True ('R03444'	'R04371')
4.2.1.131 False False False False ('R07516'	'R07522'	'R07528'	'R07532'	'R07536'	'R07539'	'R07543')
4.2.1.134 False False False False ('R02685'	'R07760'	'R07764')
4.2.1.17 False False False False ('R02685'	'R03026'	'R03045'	'R04170'	'R04204'	'R04224'	'R04738'	'R04740'	'R04744'	'R04746'	'R04749'	'R07889'	'R07893'	'R07897'	'R03224'	'R04137'	'R05595'	'R06411'	'R06412'	'R06942'	'R08093')
4.2.1.20 False False True True ('R00674'	'R02340'	'R02722')
4.2.1.22 False False True True ('R01290'	'R00891'	'R01289'	'R04942')
4.2.1.27 False False False False ('R01611'	'R01367')
4.2.1.3 False False True True ('R01324'	'R01325'	'R01900')
4.2.1.30 False False False False ('R01047'	'R01048')
4.2.1.33 False False False True ('R03968'	'R04001')
4.2.1.35 False False False False ('R03896'	'R03898')
4.2.1.40 False False False True ('R02752'	'R08056')
4.2.1.51 False False False False ('R01373'	'R00691')
4.2.1.55 False False False True ('R03027'	'R03026')
4.2.1.56 False False False False ('R02490'	'R02491')
4.2.1.59 False False False False ('R04428'	'R04535'	'R04537'	'R04544'	'R04568'	'R04954'	'R04965')
4.2.1.74 False False False False ('R02685'	'R04170'	'R04738'	'R04740'	'R04744'	'R04746'	'R04749'	'R07889'	'R07893'	'R07897')
4.2.1.78 False False False False ('R04305'	'R04084')
4.2.1.80 False False True False ('R02601'	'R04781'	'R05297'	'R05864')
4.2.1.84 False False False False ('R04020'	'R05379'	'R07854'	'R02828'	'R05596'	'R07780')
4.2.1.9 False False False False ('R01209'	'R04441'	'R05070')
4.2.1.91 False False False False ('R00691'	'R01373')
4.2.1.92 False False False False ('R07863'	'R07865')
4.2.1.98 False False False False ('R04166'	'R05174')
4.2.3.1 False False True False ('R01466'	'R05086')
4.2.3.22 False False True False ('R07647'	'R08543')
4.2.3.32 False False True False ('R06302'	'R06303'	'R06304')
4.3.1.15 False False True False ('R00195'	'R00223')
4.3.1.17 False False True False ('R00220'	'R00590'	'R08698')
4.3.1.19 False False False False ('R00996'	'R00220')
4.3.1.25 False False False False ('R00697'	'R00737')
4.3.2.2 False False False False ('R01083'	'R04559')
4.3.2.4 False False False False ('R02960'	'R08403')
4.4.1.1 False False True True ('R01001'	'R08632'	'R08637'	'R00782'	'R02408'	'R04770'	'R04930')
4.4.1.11 False False True True ('R00654'	'R08635'	'R08637'	'R04770')
4.4.1.2 False False True True ('R01283'	'R08633'	'R08637')
4.4.1.23 False False False False ('R05761'	'R05762')
4.4.1.8 False False True False ('R01286'	'R00782'	'R02408'	'R04941')
4.6.1.1 False False False False ('R00089'	'R00434')
4.6.1.13 False False True False ('R03364'	'R03332')
4.6.1.14 False False False False ('R07635'	'R04459')
5.1.1.10 True False False False ('R01265'	'R00579'	'R00589'	'R00672'	'R00903') combine
5.1.1.9 False False False False ('R00567'	'R00460'	'R00672') combine
5.1.2.2 False False False False ('R03791'	'R04161') combine
5.1.3.14 False False True True ('R00420'	'R00414'	'R02707') combine
5.1.3.18 False False False True ('R00889'	'R07672') combine
5.1.3.2 False False False False ('R00291'	'R00418'	'R02984') combine
5.1.3.8 True False False False ('R02652'	'R01207') combine
5.1.3.9 True False False False ('R02770'	'R02087') combine
5.1.99.4 True False False False ('R04729'	'R08734'	'R08739') combine
5.2.1.2 False False False False ('R03181'	'R03868') combine
5.3.1.12 False False False False ('R01482'	'R01983') combine
5.3.1.3 False False True False ('R01577'	'R03163') split if the ring opening requires enzyme catalysis	otherwise combine
5.3.1.5 False True False False ('R01432'	'R00307'	'R00878') combine
5.3.1.6 False False True False ('R01056'	'R09030') split if the ring opening requires enzyme catalysis	otherwise combine
5.3.1.8 False True False False ('R00772'	'R01819') combine
5.3.1.9 False True True True ('R00771'	'R02740'	'R03321'	'R02739') split
5.3.2.1 False False False False ('R01378'	'R03342') combine
5.3.3.1 False False True False ('R02644'	'R01837'	'R02216'	'R02499'	'R02840'	'R03327'	'R04163'	'R04678'	'R04849') split
5.3.3.10 False False False False ('R04379'	'R04482') combine
5.3.3.5 False False False False ('R03353'	'R04671'	'R04804'	'R07484') combine
5.3.3.8 False False False False ('R04100'	'R04756') combine
5.3.99.8 False False False True ('R07320'	'R07321') combine
5.3.99.9 False False False False ('R06948'	'R06951') combine
5.4.1.2 False False True False ('R05177'	'R05814') split in two EC numbers in 2014: 5.4.99.60 and 5.4.99.61.
5.4.2.1 False False False False ('R01518'	'R01662') split in two EC numbers in 2013 due to cofactor dependency of the enzyme: 5.4.2.11 and 5.4.2.12.
5.4.2.2 False True False False ('R08639'	'R00959'	'R01057'	'R03319') combine
5.4.2.5 False True False False ('R08639'	'R00959') combine
5.4.2.7 False False False False ('R01057'	'R02749') combine
5.4.4.3 False False False True ('R06988'	'R09284') split
5.4.99.3 False False True False ('R03052'	'R05071'	'R05069') combine
5.5.1.1 False False True True ('R06989'	'R05300'	'R05390'	'R08116'	'R09229') split if the chlorine elimination and decarboxylation require enzyme catalysis	otherwise combine
5.5.1.11 False False True True ('R04345'	'R05393') split if the chlorine elimination requires enzyme catalysis	otherwise combine
5.5.1.18 False False False True ('R06960'	'R06963'	'R07840') combine
5.5.1.19 False False False True ('R03824'	'R04801'	'R05341'	'R06962'	'R07856') combine
5.5.1.6 False False False False ('R02446'	'R02898'	'R06556'	'R07990'	'R07995') combine
5.5.1.7 False False True True ('R04259'	'R05391'	'R05392'	'R06834'	'R06840'	'R08119'	'R09135'	'R09215'	'R09217'	'R09221') split if the chlorine elimination requires enzyme catalysis	otherwise combine
6.1.1.10 False False False False ('R03659'	'R04773')
6.1.1.11 True False False False ('R03662'	'R08218')
6.1.1.23 True False False False ('R03647'	'R05577')
6.1.1.24 False False False False ('R03651'	'R05578')
6.2.1.1 False False True True ('R00235'	'R00236'	'R00316'	'R00925'	'R00926'	'R01354')
6.2.1.11 False False True True ('R01075'	'R01074'	'R03762')
6.2.1.12 False False False False ('R01616'	'R01943'	'R02194'	'R02221'	'R02255'	'R06583')
6.2.1.13 False False False False ('R00229'	'R00920')
6.2.1.17 False False True True ('R00925'	'R00926'	'R01354')
6.2.1.32 False False False False ('R00982'	'R07416')
6.2.1.33 False False False False ('R03932'	'R08117')
6.2.1.39 False False True False ('R08905'	'R08906')
6.2.1.4 False False False True ('R00432'	'R00727'	'R02405'	'R02406')
6.2.1.5 False False False False ('R00405'	'R02404')
6.2.1.7 False False False False ('R02794'	'R04580'	'R04507'	'R08733'	'R08738'	'R08743')
6.3.1.10 False False False False ('R06529'	'R07302')
6.3.1.9 False False False True ('R03822'	'R01917'	'R08352'	'R08353'	'R08354'	'R08355')
6.3.2.10 False False False False ('R04573'	'R04617')
6.3.2.11 False False False False ('R01164'	'R00910'	'R00912'	'R01991'	'R03286')
6.3.2.12 False False True False ('R02237'	'R01654')
6.3.2.17 False False True True ('R00942'	'R01654'	'R02237'	'R05197')
6.3.2.5 False False False False ('R04231'	'R04230')
6.3.4.10 False False True False ('R04582'	'R01074'	'R05145')
6.3.4.11 False False True False ('R04604'	'R01074'	'R05145')
6.3.4.15 False False True False ('R04562'	'R01074'	'R05145')
6.3.4.2 False False True False ('R00256'	'R00571'	'R00573')
6.3.4.9 False False True False ('R04563'	'R01074'	'R05145')
6.3.5.1 False False True False ('R00257'	'R00189')
6.3.5.2 False False True False ('R00256'	'R01230'	'R01231'	'R08244')
6.3.5.4 False False True False ('R00256'	'R00483'	'R00578')
[truncated: 18 more columns]
